# Supplementary material for: Patterns of malaria indices across three consecutive seasons in children in a highly endemic area of West Africa: a three times-repeated cross-sectional study
Source: Malar J. 2014 May 28;13:199. doi: 10.1186/1475-2875-13-199 (PMC4082285; doi:10.1186/1475-2875-13-199)
Supplement: Additional file 1 — Anaemia among different strata of children. Mean haematocrit values (PCV), severe anaemia (SA) and moderate anaemia (MA) rates and odds ratios (OR) showing their associations with various variables in children. (n) Number of subjects in each class. (‡) p-value obtained by comparing values from different strata with the first line as the reference, using Wilcoxon tests (PCV means) or Chi-square tests (SA and MA rates). (*) Statistical significance was set at 0.05. (**) p-value less than 0.001. [file 1475-2875-13-199-S1.xls]

## Sheet: Feuil1
		Additional file 1
					Haematocrit (PCV)			Severe anaemia (SA)					Moderate anaemia (MA)
		Variable	Class	n	Mean	p(‡)		%SA	(95%IC)	OR	p(‡)		%MA		(95%IC)	OR	p(‡)
		Season	Dry 2001	709	34.4	-		9.7	(7.7-12.1)	-	-		43.3		(39.7-47.0)	-	-
			Rainy 2001	702	32.3	< 0.001 **		17.8	(15.2-20.8)	1.7	< 0.001 **		61.3		(57.6-64.8)	2.1	< 0.001 **
			Dry 2002	728	33.3	< 0.001 **		10.2	(8.2-12.6)	1	0.853		51.9		(48.3-55.5)	1.4	< 0.002 *
		Age group	1-3 years	319	30.7	-		33.2	(28.3-38.6)	-	-		78.1		(73.2-82.2)	-	-
			4-6 years	661	32.6	< 0.001 **		14.1	(11.6-16.9)	0.3	< 0.001 **		63.2		(59.5-66.8)	0.5	< 0.001 **
			7-9 years	578	34	< 0.001 **		7.8	(5.9-10.3)	0.2	< 0.001 **		45.8		(41.8-49.9)	0.2	< 0.001 **
			10-12 y.	457	35	< 0.001 **		3.3	(2.0-5.3)	0.1	< 0.001 **		30.8		(26.8-35.2)	0.1	< 0.001 **
		Spleen score	0	1596	33.7	-		10.9	(9.5-12.5)	-	-		46.9		(44.5-49.4)	-	-
			1	205	32.8	< 0.001 **		13.6	(9.6-19.0)	1.3	0.289		59.5		(52.7-66.0)	1.7	< 0.001 **
			2	314	31.8	< 0.001 **		18.5	(14.6-23.1)	1.9	< 0.001 **		71.3		(66.1-76.1)	2.8	< 0.001 **
			3	24	31.1	< 0.001 **		33.3	(18.0-53.3)	4.1	< 0.001 **		83.3		(64.1-93.3)	5.6	< 0.001 **
		Parasite density	0	898	33.6	-		10.7	(8.8-12.9)	-	-		47.8		(44.5-51.0)	-	-
			>1 p.	276	33.8	0.781		7.6	(5.0-11.4)	0.7	0.168		48.9		(43.1-54.8)	1	0.793
			>200 p.	565	33.3	0.061		12	(9.6-15.0)	0.4	0.478		53.5		(49.3-57.5)	1.3	< 0.05 *
			>2’000 p.	345	32.5	< 0.001 **		20	(16.1-24.5)	2.1	< 0.001 **		60.3		(55.0-65.3)	1.6	< 0.001 **
			>20’000 p.	55	31.2	< 0.001 **		25.5	(15.8-38.3)	2.8	< 0.002 *		74.5		(61.7-84.2)	3.2	< 0.001 **
